# Supplementary material for: Genome-wide CNV analysis reveals variants associated with growth traits in Bos indicus
Source: BMC Genomics. 2016 Jun 1;17:419. doi: 10.1186/s12864-016-2461-4 (PMC4888316; doi:10.1186/s12864-016-2461-4)
Supplement: Additional file 1: Table S1. — Detail information of the CNVs detected with high confidence. Table S2. CNV validation by qPCR. Table S3. Number of animals used in the association analysis for each traits. Table S4. Primers for qPCR and rtPCR validations. (XLSX 37 kb) [file 12864_2016_2461_MOESM1_ESM.xlsx]

## Sheet: Table_S1
	Table S1 Detail information of the CNVs detected with high confidence
	CNV	Chromosome	Start Position	End Position	Length (bp)	Start Marker	End Marker	Loss Number	Neutral Number	Gain Number	Variant Loss Frequency
	CNV1	10	51805146	51809662	4517	BovineHD1000015502	BovineHD1000015504	2222	8	0	0.996413
	CNV2	4	69882679	69888249	5571	BovineHD0400019196	BovineHD0400019198	2219	11	0	0.995067
	CNV3	21	29017231	29030826	13596	BovineHD2100008367	BovineHD2100008370	2217	13	0	0.99417
	CNV4	9	24126912	24127805	894	BovineHD0900006529	BTB-01362117	2202	28	0	0.987444
	CNV5	10	32830337	32837737	7401	BovineHD1000010480	Hapmap50425-BTA-63280	2200	30	0	0.986547
	CNV6	24	21548736	21551292	2557	ARS-BFGL-NGS-118539	BovineHD2400005831	2195	35	0	0.984305
	CNV7	28	42723320	42734100	10781	BovineHD2800012073	BovineHD2800012075	2195	35	0	0.984305
	CNV8	14	5304884	5310451	5568	BovineHD4100010690	BovineHD1400001325	2193	37	0	0.983408
	CNV9	15	57471111	57472250	1140	BovineHD1500016596	BovineHD1500016598	2188	42	0	0.981166
	CNV10	6	90510129	90519032	8904	BovineHD0600024783	BovineHD0600024785	2168	62	0	0.972197
	CNV11	8	29915312	29919523	4212	BTB-00285604	BovineHD0800009078	2157	73	0	0.967265
	CNV12	20	11136846	11139158	2313	BovineHD2000003553	Hapmap52814-rs29013174	2155	75	0	0.966368
	CNV13	21	40616911	40624510	7600	DIAS-275	BovineHD2100011611	2155	75	0	0.966368
	CNV14	13	74967558	74973171	5614	BovineHD1300021637	ARS-BFGL-NGS-105280	2150	79	1	0.964126
	CNV15	18	61674257	61699066	24810	BovineHD1800017792	BovineHD4100013803	2150	76	4	0.964126
	CNV16	28	28961451	28969410	7960	BovineHD2800007711	BovineHD2800007713	2122	108	0	0.95157
	CNV17	1	150048097	150057730	9634	BovineHD0100043488	BTB-00070406	2120	97	13	0.950673
	CNV18	22	19456193	19464735	8543	BovineHD2200005621	BovineHD2200005623	2120	110	0	0.950673
	CNV19	18	50628517	50629799	1283	BovineHD1800014886	BovineHD1800014888	2118	111	1	0.949776
	CNV20	9	17021151	17036083	14933	BovineHD0900004606	BTA-85264-no-rs	2109	120	1	0.94574
	CNV21	4	3949102	3954140	5039	BovineHD0400001009	BovineHD0400001011	2094	136	0	0.939013
	CNV22	4	46981956	46986361	4406	ARS-BFGL-NGS-104842	BovineHD0400012863	2074	145	11	0.930045
	CNV23	24	41669935	41679852	9918	BovineHD2400011585	BovineHD2400011587	2071	159	0	0.9287
	CNV24	25	12214007	12217941	3935	BovineHD2500003429	Hapmap25682-BTC-026219	2070	159	1	0.928251
	CNV25	1	52365154	52369266	4113	BovineHD0100014707	BovineHD0100014709	2046	184	0	0.917489
	CNV26	4	99205753	99218574	12822	BovineHD0400027770	BovineHD0400027772	2041	189	0	0.915247
	CNV27	10	11732122	11739822	7701	BovineHD1000003990	BTB-01775482	2002	228	0	0.897758
	CNV28	18	63172836	63357772	184937	BovineHD1800018324	BovineHD1800018338	1979	245	6	0.887444
	CNV29	24	59810827	59823551	12725	BovineHD2400017271	BovineHD2400017273	1979	251	0	0.887444
	CNV30	1	42224589	42230085	5497	BovineHD0100012066	BovineHD0100012067	1961	262	7	0.879372
	CNV31	25	37988321	37997550	9230	ARS-BFGL-NGS-26452	BovineHD2500010577	1959	271	0	0.878475
	CNV32	7	44437375	44444959	7585	BovineHD0700012803	BovineHD0700012805	1944	280	6	0.871749
	CNV33	13	20109129	20116370	7242	BovineHD1300005868	BovineHD1300005870	1938	292	0	0.869058
	CNV34	9	6437384	6451983	14600	BovineHD0900001358	BovineHD0900001360	1935	290	5	0.867713
	CNV35	20	24538004	24550233	12230	BovineHD2000007380	BovineHD2000007381	1935	295	0	0.867713
	CNV36	26	36564811	36567499	2689	BovineHD2600009999	BovineHD2600010001	1919	311	0	0.860538
	CNV37	22	51544911	51550935	6025	BovineHD2200014702	ARS-BFGL-NGS-102411	1911	319	0	0.856951
	CNV38	4	106642849	106728437	85589	BovineHD0400036247	BovineHD0400030304	1910	320	0	0.856502
	CNV39	20	1341684	1346343	4660	ARS-BFGL-BAC-31737	BovineHD2000000401	1902	328	0	0.852915
	CNV40	19	12502275	12510076	7802	BovineHD1900003338	BovineHD1900018775	1876	354	0	0.841256
	CNV41	5	58386640	58437372	50733	BovineHD0500016450	BovineHD0500016459	1859	355	16	0.833632
	CNV42	24	37871834	37879633	7800	BovineHD2400010393	Hapmap38040-BTA-58035	1853	377	0	0.830942
	CNV43	19	59775297	59779192	3896	BovineHD1900017065	BovineHD1900017066	1850	380	0	0.829596
	CNV44	9	59807436	59814029	6594	BovineHD0900016417	BovineHD0900016419	1842	386	2	0.826009
	CNV45	4	39835830	39848390	12561	BovineHD0400011071	Hapmap43454-BTA-108936	1825	405	0	0.818386
	CNV46	2	104199212	104213521	14310	BovineHD0200029952	BovineHD0200029955	1813	417	0	0.813004
	CNV47	19	51445450	51452600	7151	Hapmap42556-BTA-45815	BovineHD1900014392	1810	420	0	0.811659
	CNV48	26	24932431	24945559	13129	BovineHD2600006439	ARS-BFGL-NGS-119249	1806	424	0	0.809865
	CNV49	1	110093503	110101897	8395	BTB-01568935	BovineHD0100031197	1787	429	14	0.801345
	CNV50	26	45652789	45654450	1662	BovineHD2600012814	BovineHD2600012816	1758	472	0	0.788341
	CNV51	4	119959690	119961581	1892	BovineHD0400035134	BovineHD0400035135	1752	476	2	0.78565
	CNV52	11	101607787	101619503	11717	BovineHD1100029547	BovineHD1100029552	1747	483	0	0.783408
	CNV53	6	38198011	38213129	15119	BovineHD4100004541	BovineHD4100004542	1743	487	0	0.781614
	CNV54	28	35503142	35510492	7351	BovineHD2800009652	BovineHD2800009653	1727	482	21	0.774439
	CNV55	29	35732293	35735627	3335	BovineHD2900010804	BovineHD2900010807	1724	502	4	0.773094
	CNV56	19	5915322	5918003	2682	BovineHD1900001503	BovineHD1900001505	1718	512	0	0.770404
	CNV57	29	23387561	23393239	5679	BovineHD2900006665	BovineHD2900006667	1665	565	0	0.746637
	CNV58	12	73553506	73666963	113458	BovineHD1200020357	BovineHD1200028327	1623	571	36	0.727803
	CNV59	4	26028412	26041248	12837	BovineHD0400007594	BovineHD0400007596	1615	581	34	0.724215
	CNV60	21	70421120	70429196	8077	BovineHD2100020579	ARS-BFGL-NGS-104354	1601	627	2	0.717937
	CNV61	24	57797733	57804336	6604	BovineHD2400016564	BovineHD2400016566	1585	645	0	0.710762
	CNV62	15	27464505	27470647	6143	BovineHD1500007367	BTA-36189-no-rs	1581	648	1	0.708969
	CNV63	9	45228664	45235943	7280	BovineHD0900012563	BovineHD0900012564	1563	651	16	0.700897
	CNV64	9	101900677	101904580	3904	BovineHD0900029691	BovineHD0900029693	1563	664	3	0.700897
	CNV65	29	15487637	15497294	9658	Hapmap48614-BTA-112193	BovineHD2900004583	1563	663	4	0.700897
	CNV66	1	5551724	5558887	7164	BovineHD0100001792	BovineHD0100001794	1552	669	9	0.695964
	CNV67	11	51144188	51147016	2829	BovineHD1100015039	BovineHD1100015041	1542	688	0	0.69148
	CNV68	29	42342570	42350198	7629	Hapmap49490-BTA-121555	BovineHD4100019074	1538	688	4	0.689686
	CNV69	5	117533059	117586036	52978	BovineHD0500034145	BovineHD0500034153	1537	658	35	0.689238
	CNV70	26	18335079	18353915	18837	Hapmap48023-BTA-62139	BovineHD2600004713	1534	696	0	0.687892
	CNV71	20	64107531	64110807	3277	BovineHD2000018282	BTB-00795425	1529	701	0	0.68565
	CNV72	5	117592372	117639815	47444	BovineHD0500034154	BovineHD0500034161	1527	671	32	0.684753
	CNV73	18	57159694	57165530	5837	BovineHD1800016662	BovineHD1800016664	1510	720	0	0.67713
	CNV74	4	15366313	15369901	3589	BovineHD0400004572	BovineHD0400004574	1501	729	0	0.673094
	CNV75	17	73090468	73093737	3270	BovineHD1700021372	BovineHD1700021374	1498	682	50	0.671749
	CNV76	6	107202541	107210049	7509	BovineHD0600030162	BovineHD0600030164	1495	735	0	0.670404
	CNV77	19	21589324	21597621	8298	BovineHD1900006186	Hapmap34616-BES1_Contig517_1400	1490	740	0	0.668161
	CNV78	12	74840021	75141024	301004	BovineHD1200020836	BovineHD1200020915	1479	670	81	0.663229
	CNV79	22	7091698	7110935	19238	BovineHD2200002162	BovineHD2200002165	1470	754	6	0.659193
	CNV80	13	25138665	25142000	3336	BTA-31912-no-rs	BovineHD1300007268	1470	757	3	0.659193
	CNV81	11	61749799	61755605	5807	BovineHD1100017514	BovineHD1100017516	1464	758	8	0.656502
	CNV82	21	62483422	62489322	5901	BovineHD2100018270	BovineHD2100018272	1446	779	5	0.64843
	CNV83	9	11008498	11019894	11397	BTA-03986-rs29011742	BovineHD0900002737	1429	801	0	0.640807
	CNV84	4	74802981	74810467	7487	BovineHD0400020707	BovineHD0400020708	1418	811	1	0.635874
	CNV85	5	116233585	116235461	1877	BovineHD0500033702	BovineHD0500033704	1416	814	0	0.634978
	CNV86	4	116867196	116875270	8075	BovineHD0400033980	BovineHD0400033982	1407	823	0	0.630942
	CNV87	18	3664435	3665811	1377	BovineHD1800001052	BovineHD1800001054	1347	880	3	0.604036
	CNV88	29	19010915	19020599	9685	BovineHD2900005516	BovineHD2900005518	1319	911	0	0.59148
	CNV89	18	64930356	64939808	9453	BovineHD1800018866	BovineHD1800018867	1318	912	0	0.591031
	CNV90	3	11962808	11975091	12284	BovineHD0300003932	BovineHD0300003934	1306	873	51	0.58565
	CNV91	11	60427047	60443525	16479	BovineHD1100017213	BovineHD1100017215	1304	896	30	0.584753
	CNV92	20	59388879	59396619	7741	BovineHD2000016626	BovineHD2000016628	1282	914	34	0.574888
	CNV93	5	22514133	22563988	49856	BovineHD0500006524	BovineHD0500006529	1279	950	1	0.573543
	CNV94	23	47591145	47601319	10175	BovineHD2300013798	BovineHD2300013800	1279	951	0	0.573543
	CNV95	17	25056695	25119996	63302	BovineHD1700007050	BovineHD1700007057	1278	927	25	0.573094
	CNV96	17	51115979	51370688	254710	BovineHD1700014483	BovineHD1700014495	1278	907	45	0.573094
	CNV97	17	50746686	50962760	216075	BovineHD1700014416	BovineHD1700014431	1277	946	7	0.572646
	CNV98	1	83218713	83229746	11034	BovineHD0100023862	BovineHD0100023864	1273	956	1	0.570852
	CNV99	8	83218745	83249542	30798	BovineHD0800024776	BovineHD0800024779	1269	952	9	0.569058
	CNV100	19	35933815	35957534	23720	BovineHD1900010425	BovineHD1900010429	1268	441	521	0.56861
	CNV101	16	8605747	8623933	18187	BovineHD1600002397	BovineHD1600002399	1258	848	124	0.564126
	CNV102	12	70435829	70458250	22422	BovineHD1200019362	BovineHD1200028177	1247	976	7	0.559193
	CNV103	23	25747610	25875898	128289	BovineHD2300007148	BovineHD2300015298	1246	978	6	0.558744
	CNV104	21	35414951	35417328	2378	BovineHD2100010234	BovineHD2100010236	1239	951	40	0.555605
	CNV105	26	7781476	7784002	2527	BovineHD2600001884	BovineHD2600001886	1237	975	18	0.554709
	CNV106	19	2335931	2344351	8421	BovineHD1900000522	BovineHD1900000524	1233	969	28	0.552915
	CNV107	2	32096708	32108568	11861	BovineHD0200009502	BTB-00093314	1231	995	4	0.552018
	CNV108	12	72748544	72882991	134448	BovineHD1200020098	BovineHD1200020124	1216	977	37	0.545291
	CNV109	4	118545529	118547323	1795	BovineHD0400034747	BovineHD0400034749	1215	1015	0	0.544843
	CNV110	8	17636212	17640269	4058	BovineHD0800005528	BovineHD0800005530	1214	1014	2	0.544395
	CNV111	14	65324978	65330073	5096	BovineHD1400018264	Hapmap23606-BTA-35239	1211	1009	10	0.543049
	CNV112	11	2027021	2029681	2661	ARS-BFGL-NGS-91320	BovineHD1100000706	1194	1036	0	0.535426
	CNV113	23	28828468	28849820	21353	BovineHD2300008182	BovineHD2300008188	1168	1036	26	0.523767
	CNV114	26	14328155	14335765	7611	BovineHD2600003682	BTB-01131901	1154	1062	14	0.517489
	CNV115	26	28809500	28813937	4438	BovineHD2600007726	BovineHD2600007728	1148	1082	0	0.514798
	CNV116	12	77802250	77803453	1204	BovineHD1200022124	BovineHD1200022126	1135	1065	30	0.508969
	CNV117	1	93730576	93819471	88896	BovineHD0100047110	BovineHD0100026605	1128	1070	32	0.50583
	CNV118	28	12770812	12777912	7101	BovineHD2800003672	BovineHD2800003674	1122	1108	0	0.503139
	CNV119	3	49241891	49262005	20115	BovineHD0300014938	BovineHD0300014940	1116	1028	86	0.500448
	CNV120	26	49011817	49018290	6474	BovineHD2600014122	BovineHD2600014124	1109	1120	1	0.497309
	CNV121	25	35930406	35939543	9138	BovineHD2500009916	BovineHD2500009919	1103	1124	3	0.494619
	CNV122	15	80369812	80529996	160185	BTB-01690781	BovineHD1500026023	1102	1075	53	0.49417
	CNV123	29	27061098	27074985	13888	BovineHD2900007943	BovineHD2900007946	1081	1142	7	0.484753
	CNV124	19	3704268	3707844	3577	BovineHD1900000862	BovineHD1900000864	1078	1025	127	0.483408
	CNV125	2	33871733	33881649	9917	BovineHD0200009953	BovineHD0200009956	1067	1158	5	0.478475
	CNV126	5	59421039	59612173	191135	BovineHD0500016665	BovineHD0500016689	1059	1026	145	0.474888
	CNV127	11	93913677	93922796	9120	BovineHD1100027374	BovineHD1100027376	1059	1068	103	0.474888
	CNV128	12	73673865	74787542	1113678	BovineHD1200020407	BTB-01838796	1056	1173	1	0.473543
	CNV129	29	14390355	14408041	17687	BovineHD2900004233	BovineHD2900004235	1046	1135	49	0.469058
	CNV130	14	17329297	17336372	7076	BovineHD1400004922	BovineHD1400024063	1044	1177	9	0.468161
	CNV131	24	5432458	5435339	2882	BovineHD2400001463	BovineHD2400001465	1024	1134	72	0.459193
	CNV132	27	39059412	39061885	2474	BovineHD2700011308	DIAS-335	1009	1217	4	0.452466
	CNV133	20	53780223	53787522	7300	BovineHD2000014794	BovineHD2000014796	959	1236	35	0.430045
	CNV134	20	44926196	44944789	18594	BovineHD2000012755	BovineHD2000012757	955	1275	0	0.428251
	CNV135	25	2484195	2510894	26700	BovineHD2500000520	BovineHD2500000525	948	1275	7	0.425112
	CNV136	18	45841711	45854012	12302	BovineHD1800013465	BovineHD1800013467	946	1269	15	0.424215
	CNV137	3	54382375	54522367	139993	BovineHD0300016479	BovineHD0300036142	912	1104	214	0.408969
	CNV138	8	94778708	94786891	8184	BovineHD0800028046	BovineHD0800028048	904	1314	12	0.405381
	CNV139	12	936045	944850	8806	BovineHD1200000187	BovineHD1200000191	898	1274	58	0.402691
	CNV140	23	25417035	25442124	25090	BovineHD2300007057	BovineHD2300007067	898	1329	3	0.402691
	CNV141	26	26225744	26234033	8290	BovineHD2600006938	Hapmap56205-rs29011326	880	1342	8	0.394619
	CNV142	8	62888898	62893833	4936	BovineHD0800018783	BovineHD0800018784	856	1370	4	0.383857
	CNV143	22	28491876	28495588	3713	BovineHD2200008279	BovineHD2200008281	823	1400	7	0.369058
	CNV144	10	48388550	48391115	2566	BovineHD1000014564	ARS-BFGL-NGS-15006	812	1403	15	0.364126
	CNV145	12	75497057	75946247	449191	BovineHD1200021086	BovineHD1200028476	784	1397	49	0.35157
	CNV146	18	45300008	45321482	21475	BovineHD1800013368	BovineHD1800013370	774	1140	316	0.347085
	CNV147	24	53324484	53328928	4445	BovineHD2400015108	ARS-BFGL-NGS-20448	771	1406	53	0.34574
	CNV148	1	31686841	31695808	8968	BovineHD0100009216	BovineHD0100009218	731	1285	214	0.327803
	CNV149	12	73001857	73497775	495919	BovineHD1200020163	BTB-01761781	728	1502	0	0.326457
	CNV150	1	130623810	130626113	2304	BovineHD0100037130	BovineHD0100037132	726	1457	47	0.325561
	CNV151	2	41691100	41692419	1320	BovineHD0200012094	BovineHD0200012096	719	1275	236	0.322422
	CNV152	2	2527718	2535261	7544	BovineHD0200000697	BovineHD0200000699	692	1518	20	0.310314
	CNV153	16	5738701	5752883	14183	BovineHD1600001628	BovineHD1600001635	676	1422	132	0.303139
	CNV154	24	47313370	47316957	3588	BovineHD2400013142	BovineHD2400013144	674	1512	44	0.302242
	CNV155	12	71461079	71613636	152558	BovineHD1200019607	BovineHD1200019647	672	1477	81	0.301345
	CNV156	4	46183425	46187220	3796	BovineHD0400012641	BovineHD0400012643	655	1575	0	0.293722
	CNV157	12	71617637	72077746	460110	BovineHD1200019650	BovineHD1200019801	634	1578	18	0.284305
	CNV158	10	6316756	6318887	2132	BovineHD1000001968	BovineHD1000001970	603	1516	111	0.270404
	CNV159	10	23180741	23222741	42001	BovineHD1000007626	BovineHD1000007632	574	1652	4	0.257399
	CNV160	15	45475858	45542956	67099	BovineHD1500012757	BovineHD1500012796	574	1656	0	0.257399
	CNV161	7	43487164	43498441	11278	BovineHD0700033720	BovineHD0700012611	570	1525	135	0.255605
	CNV162	1	35358526	35366206	7681	BovineHD0100010165	BovineHD0100010169	567	1640	23	0.25426
	CNV163	2	97884821	97890294	5474	BovineHD0200028141	BovineHD0200028143	562	1608	60	0.252018
	CNV164	9	10049	28755	18707	BovineHD0900031325	BovineHD0900000002	554	1611	65	0.24843
	CNV165	24	53416695	53423415	6721	BovineHD2400015156	BovineHD2400015158	548	1681	1	0.24574
	CNV166	4	24824291	24831553	7263	BovineHD0400007277	BovineHD0400007279	536	1623	71	0.240359
	CNV167	19	45020015	45022867	2853	BovineHD1900012648	BovineHD1900012650	532	1685	13	0.238565
	CNV168	11	81414106	81425393	11288	BovineHD1100023274	BovineHD1100023276	525	1624	81	0.235426
	CNV169	10	6815725	6824247	8523	BovineHD1000002143	BovineHD1000002145	522	1618	90	0.234081
	CNV170	13	53858853	53862891	4039	BovineHD1300015258	BovineHD1300015260	502	1604	124	0.225112
	CNV171	21	20079777	20143245	63469	BovineHD2100005806	BovineHD2100005829	493	1723	14	0.221076
	CNV172	29	14214148	14223811	9664	BovineHD2900004184	BovineHD2900004186	486	1657	87	0.217937
	CNV173	28	2499843	2544117	44275	BovineHD2800000840	BovineHD2800000847	474	1748	8	0.212556
	CNV174	16	39558124	39589152	31029	BovineHD1600011296	BovineHD1600011300	473	1717	40	0.212108
	CNV175	24	24432820	24434451	1632	Hapmap60054-rs29011300	BovineHD2400006636	470	1740	20	0.210762
	CNV176	8	12459571	12498395	38825	BovineHD0800004015	BovineHD0800004022	469	1741	20	0.210314
	CNV177	9	92776813	92786911	10099	BovineHD0900026247	BovineHD0900026250	460	1766	4	0.206278
	CNV178	12	72511101	72742881	231781	BovineHD1200020004	BovineHD1200020097	453	1775	2	0.203139
	CNV179	7	18531324	18566035	34712	BovineHD0700033609	BovineHD0700005195	443	1728	59	0.198655
	CNV180	8	33719567	33725198	5632	BovineHD0800010059	Hapmap23351-BTA-123397	440	1750	40	0.197309
	CNV181	7	99322117	99328261	6145	BovineHD0700029074	BovineHD0700029077	438	1728	64	0.196413
	CNV182	11	69038949	69041286	2338	BovineHD1100019558	BovineHD1100019559	435	1790	5	0.195067
	CNV183	5	99542086	99570377	28292	BovineHD0500036171	BovineHD0500028478	433	1701	96	0.19417
	CNV184	11	17685624	17687898	2275	BovineHD1100005447	BovineHD1100005448	411	1750	69	0.184305
	CNV185	21	36862487	36865662	3176	BovineHD2100010825	BovineHD2100010827	401	1825	4	0.179821
	CNV186	5	117281795	117524110	242316	BovineHD0500034077	BovineHD0500034144	398	1776	56	0.178475
	CNV187	23	25341782	25361041	19260	BovineHD2300007043	BovineHD2300007053	398	1832	0	0.178475
	CNV188	7	983878	989660	5783	BovineHD0700000224	BovineHD0700000227	396	1712	122	0.177578
	CNV189	11	50326620	50330158	3539	BovineHD1100014817	ARS-BFGL-NGS-97754	385	1791	54	0.172646
	CNV190	12	72084609	72123747	39139	BovineHD1200019808	BovineHD1200019825	372	1840	18	0.166816
	CNV191	29	27902366	27907958	5593	BovineHD2900008212	BovineHD2900008215	365	1859	6	0.163677
	CNV192	9	13985299	13992239	6941	BovineHD0900003647	BovineHD0900003651	361	1848	21	0.161883
	CNV193	28	2548007	2638563	90557	BovineHD2800000848	BTB-02032980	330	1881	19	0.147982
	CNV194	1	105042452	105264358	221907	BovineHD0100029861	BTB-02073725	324	1906	0	0.145291
	CNV195	7	10044994	10144881	99888	BovineHD0700002633	BovineHD0700002662	314	1913	3	0.140807
	CNV196	13	53933240	53982995	49756	BovineHD1300015289	BovineHD1300015307	305	1922	3	0.136771
	CNV197	7	42736530	43087430	350901	BovineHD0700012437	BovineHD0700012504	281	1949	0	0.126009
	CNV198	12	70483913	71453071	969159	BovineHD1200019368	BovineHD1200028206	272	1958	0	0.121973
	CNV199	24	33291654	33301713	10060	BovineHD2400009171	BovineHD2400009178	238	1992	0	0.106726
	CNV200	4	118884897	118891222	6326	BovineHD0400034829	BovineHD0400034833	237	1993	0	0.106278
	CNV201	6	28989049	28994000	4952	BovineHD0600008075	BovineHD0600008078	218	1955	57	0.0977578
	CNV202	12	32054331	32182960	128630	BovineHD1200009422	BovineHD1200027784	214	2014	2	0.0959641
	CNV203	12	72432362	72509035	76674	BovineHD1200019974	BovineHD1200020003	210	2020	0	0.0941704
	CNV204	3	54541000	54963401	422402	BovineHD0300016503	BovineHD0300036152	178	2046	6	0.0798206
	CNV205	17	73097901	75148791	2050891	BovineHD1700021375	BovineHD1700022147	165	2065	0	0.073991
	CNV206	28	2814450	2860512	46063	BovineHD2800000886	BovineHD2800000894	163	2064	3	0.0730942
	CNV207	26	50795857	51680135	884279	BovineHD2600014687	ARS-BFGL-NGS-17431	159	2071	0	0.0713004
	CNV208	25	41153584	42879707	1726124	BovineHD2500011609	BovineHD2500011993	158	2072	0	0.070852
	CNV209	11	103326693	107282960	3956268	BovineHD1100030079	BovineHD1100031365	147	2083	0	0.0659193
	CNV210	21	70429522	71573501	1143980	BovineHD2100020582	BovineHD2100021040	146	2084	0	0.0654709
	CNV211	29	48915813	51502868	2587056	ARS-BFGL-NGS-10561	ARS-BFGL-NGS-29340	141	2089	0	0.0632287
	CNV212	25	25945	2482930	2456986	BovineHD2500000005	BovineHD4100016889	132	2098	0	0.0591928
	CNV213	22	58548343	61379134	2830792	BovineHD4100015860	BovineHD2200017860	117	2113	0	0.0524664
	CNV214	10	22676890	23160598	483709	BovineHD1000007410	BovineHD1000007621	116	2114	0	0.0520179
	CNV215	6	107212183	109873794	2661612	BovineHD0600030165	BovineHD0600030896	109	2121	0	0.0488789
	CNV216	4	118892385	119957321	1064937	BovineHD0400034834	BovineHD0400035133	95	2135	0	0.0426009
	CNV217	20	69996446	71992748	1996303	BovineHD2000020441	BovineHD2000021026	84	2146	0	0.0376682
	CNV218	3	117736834	121408443	3671610	BovineHD0300034331	BovineHD0300035714	76	2154	0	0.0340807
	CNV219	4	119962468	120786530	824063	BovineHD0400035136	BovineHD0400035323	68	2162	0	0.0304933
	CNV220	5	117648683	121183174	3534492	BovineHD0500034163	BovineHD0500036306	68	2162	0	0.0304933
	CNV221	7	43093690	43483792	390103	BovineHD0700012505	BovineHD0700012608	59	2171	0	0.0264574
	CNV222	28	2665025	2796204	131180	BovineHD2800013515	BovineHD2800000884	45	2185	0	0.0201794
	CNV223	19	34280498	35920605	1640108	BovineHD1900010070	ARS-BFGL-NGS-28386	39	2191	0	0.0174888
	CNV224	13	53985223	55860379	1875157	BovineHD1300015309	BovineHD1300015891	38	2192	0	0.0170404
	CNV225	9	101905518	105695468	3789951	BovineHD4100007748	BovineHD0900031179	35	2195	0	0.0156951
	CNV226	8	33729444	36770952	3041509	BovineHD0800010061	BovineHD0800010959	34	2196	0	0.0152466
	CNV227	2	133648315	136908437	3260123	BovineHD0200038969	BovineHD0200040109	33	2197	0	0.0147982
	CNV228	21	65953442	70420436	4466995	BovineHD2100019336	BovineHD2100020578	22	2208	0	0.00986547
	CNV229	23	47610545	52465632	4855088	BovineHD2300015744	BovineHD2300015236	22	2208	0	0.00986547
	CNV230	5	116236534	117257762	1021229	BovineHD0500033705	BovineHD0500034074	14	2216	0	0.00627803
	CNV231	17	20531562	25025930	4494369	BovineHD1700005942	BovineHD1700022244	12	2218	0	0.00538117

## Sheet: Table_S2
	Table S2 CNV validation by qPCR
	Sample name	CNV95		CNV96		CNV100		CNV121		CNV151
		2-ΔΔCT	SVS	2-ΔΔCT	SVS	2-ΔΔCT	SVS	2-ΔΔCT	SVS	2-ΔΔCT	SVS
	200010001274	0	-1	0.00818199	-1	0	-1	0.587774	0	7.29378	1
	200010001345	0	-1	0.00728932	-1	0	-1	0	-1	0	-1
	200010001390	0	-1	0.00696015	-1	0	-1	0.511687	-1	2.04675	0
	200010001435	0	-1	0.00763406	-1	287.35	-1	0	-1	1.23114	0
	200010001488	0	-1	0.00763406	-1	0	-1	0	-1	1.07177	0
	200010002013	0	-1	0.00680118	-1	0	-1	0.435275	0	0	-1
	200011000418	1	0	1	0	1	1	1	0	1	0
	200011000654	1.23114	0	1.25992	0	2.09459	0	0	-1	1.12246	0
	200011000751	1.20303	0	1.35035	0	1.41421	1	0.675175	0	0	-1

## Sheet: Table_S3
	Table S3 Number of animals used in the association analysis for each traits
	Traits	BW	PWG	WG	CW	MW	PW	CY	MY	PY
	Number	2095	2113	2188	2140	2140	2081	2078	2078	2078
	Note: Animals were filtered by accuracy (r > 0.5)

## Sheet: Table_S4
	Table S4 Primers for qPCR and rtPCR validations
	Primer name	Primers for qPCR
	CNV95_F	CATCTGGCAAGTCTTCAATCAGGA
	CNV95_R	CCAGTATGTCTGTCCTCCCTCCAC
	CNV96_F	TATATAGGGGTGCTCAGGGGCTCT
	CNV96_R	ACCTTGACACATCCTTTGGACCTC
	CNV100_F	ATGTTGGAGTTCTTGGCTGCTCAT
	CNV100_R	CATCCCATTTGGGAAAGGATAGTG
	CNV121_F	CCAGGTAGGAAGGCGTAATGAGTG
	CNV121_R	GCAACAGACTTCGGAGTTCAGGAT
	CNV151_F	GCTGTGGGTTTCATCCCAGTAGTT
	CNV151_R	GACCAACCGCATCCAGAGTTTAAT
	BTF3_2_F	ACAGGAGCACCCAAACATCGACC
	BTF3_2_R	CCCGTCGTCTCCCAAAGCTGG
	KCNJ12_F	AAGACGTACGAGGTGCCATC
	KCNJ12_R	CTGTCTTGCTCTCCGTCCAC
	GAPDH_F	AAAGTGGACATCGTCGCCAT
	GAPDH_R	CCGTTCTCTGCCTTGACTGT
